# Supplementary material for: Impact of diet in shaping gut virome of grain-fed and grass-fed beef cattle revealed by a comparative metagenomic study
Source: Microbiome. 2025 Aug 23;13:190. doi: 10.1186/s40168-025-02163-1 (PMC12374297; doi:10.1186/s40168-025-02163-1)
Supplement: Supplementary file 2 — Additional file 1: Table S1. The production traits of grain-fed and grass-fed beef cattle. Table S2. Independent t-test of birthweight, weaning height, and weaning weight between grain-fed and grass-fed cattle. Table S3. Analysis of covariance (ANCOVA) of post-weaning weight between grain-fed and grass-fed cattle. Table S4. Post-hoc pairwise comparisons of weight gain between grain-fed and grass-fed cattle since weaning. Table S5. The KEGG pathway of functional genes encoded by viruses from the grain-fed and grass-fed cattle feces based on the annotation using KofamKOALA. [file 40168_2025_2163_MOESM1_ESM.xlsx]

## Sheet: Table S1
Sequences	Tattoo_Animal ID	feeding/treatment	DOB	Birthweight (lb)	Dam_ID	Sire_ID	Sire Name	Weaning Wt (lb)	Weaning Height (inches)	Weaning SCr	28-day weight (lb)	56-day weight (lb)	84-day weight (lb)	112-day weight (lb)	164-day weight (lb)	226-day weight (lb)
GN_0985	985	Grainfed Angus 1	2017-01-27	70	793	8059	Boyd	361	40.5	18	391	504	606	644	804	1035
GN_1050	1050	Grainfed Angus 2	2017-02-12	74	812	806	Cymone	345	40	17	408	498	594	624	810	980
GN_1067	1067	Grainfed Angus 3	2017-02-19	75	50	93	Buarry	442	42.25	19	480	586	706	714	926	1145
GN_1106	1106	Grainfed Angus 4	2017-03-03	74	782	689	Leelo	330	38.5	15	370	460	536	564	762	950
GN_1121	1121	Grainfed Angus 5	2017-03-20	68	471	536	Leodore	390	40.75	16	428	528	620	644	806	990
GN_1127	1127	Grainfed Angus 6	2017-03-28	76	131	530	Larkspur	374	40.5	16	452	568	674	702	896	1115
GS_0989	989	Grassfed Angus 1	2017-01-27	70	9760	405	Balgain	490	41	16	520	570	600	600	640	722
GS_1041	1041	Grassfed Angus 2	2017-02-09	76	9286	171	Brenton	420	40.75	17.5	454	490	540	535	590	724
GS_1059	1059	Grassfed Angus 3	2017-02-17	76	621	536	Leodore	404	40.5	16.5	434	480	500	490	516	642
GS_1078	1078	Grassfed Angus 4	2017-02-23	76	582	530	Larkspur	428	40	14.5	474	524	550	540	594	670
GS_1103	1103	Grassfed Angus 5	2017-03-02	78	9529	530	Larkspur	412	41.25	17	456	484	498	490	544	680
GS_1122	1122	Grassfed Angus 6	2017-03-20	70	435	275	Crew	422	40.5	16.5	460	494	512	508	564	696

## Sheet: Table S2
birthweight
	Variable 1	Variable 2
Mean	72.8333	74.3333
Variance	9.76667	11.8667
Observations	6	6
Pooled Variance	10.8167
Hypothesized Mean Difference	0
df	10
t Stat	-0.78996
P(T<=t) one-tail	0.223939
t Critical one-tail	1.81246
P(T<=t) two-tail	0.447878
t Critical two-tail	2.22814
weaning height
	Variable 1	Variable 2
Mean	40.4167	40.6667
Variance	1.46667	0.191667
Observations	6	6
Pooled Variance	0.829167
Hypothesized Mean Difference	0
df	10
t Stat	-0.475532
P(T<=t) one-tail	0.322312
t Critical one-tail	1.81246
P(T<=t) two-tail	0.644625
t Critical two-tail	2.22814
weaning weight
	Variable 1	Variable 2
Mean	373.667	429.333
Variance	1565.07	953.067
Observations	6	6
Pooled Variance	1259.07
Hypothesized Mean Difference	0
df	10
t Stat	-2.71726
P(T<=t) one-tail	0.010831
t Critical one-tail	1.81246
P(T<=t) two-tail	0.0216619
t Critical two-tail	2.22814

## Sheet: Table S3
Tests of Within-Subjects Effects
Measure: MEASURE_1
Source		Type III Sum of Squares	df	Mean Square	F	Sig.	Partial Eta Squared	Noncent. Parameter	Observed Powera
growth	Sphericity Assumed	5638.05	5	1127.61	3.943	0.005	0.305	19.717	0.918
	Greenhouse-Geisser	5638.05	1.751	3220.72	3.943	0.045	0.305	6.903	0.588
	Huynh-Feldt	5638.05	2.622	2150.44	3.943	0.024	0.305	10.339	0.725
	Lower-bound	5638.05	1	5638.05	3.943	0.078	0.305	3.943	0.426
growth * WeaningWtlb	Sphericity Assumed	1222.43	5	244.487	0.855	0.519	0.087	4.275	0.277
	Greenhouse-Geisser	1222.43	1.751	698.311	0.855	0.43	0.087	1.497	0.164
	Huynh-Feldt	1222.43	2.622	466.255	0.855	0.465	0.087	2.242	0.197
	Lower-bound	1222.43	1	1222.43	0.855	0.379	0.087	0.855	0.132
growth * Feeding	Sphericity Assumed	202135	5	40427	141.38	0	0.94	706.898	1
	Greenhouse-Geisser	202135	1.751	115469	141.38	0	0.94	247.493	1
	Huynh-Feldt	202135	2.622	77097.3	141.38	0	0.94	370.671	1
	Lower-bound	202135	1	202135	141.38	0	0.94	141.38	1
Error(growth)	Sphericity Assumed	12867.6	45	285.947
	Greenhouse-Geisser	12867.6	15.755	816.73
	Huynh-Feldt	12867.6	23.596	545.322
	Lower-bound	12867.6	9	1429.73
a Computed using alpha = .05
Tests of Between-Subjects Effects
Measure: MEASURE_1
Transformed Variable: Average
Source	Type III Sum of Squares	df	Mean Square	F	Sig.	Partial Eta Squared	Noncent. Parameter	Observed Powera
Intercept	11033.9	1	11033.9	3.331	0.101	0.27	3.331	0.371
WeaningWtlb	99768.4	1	99768.4	30.122	0	0.77	30.122	0.998
Feeding	395757	1	395757	119.486	0	0.93	119.486	1
Error	29809.4	9	3312.16
a Computed using alpha = .05

## Sheet: Table S4
Feeding Treatment	28 Day	56 Day	84 Day	112 Day	164 Day	226 Day				Growth after weaning (28 day)
Grainfed Angus 1	30	143	245	283	443	674
Grainfed Angus 2	63	153	249	279	465	635					Variable 1	Variable 2
Grainfed Angus 3	38	144	264	272	484	703				Mean	47.8333	37
Grainfed Angus 4	40	130	206	234	432	620				Variance	342.567	47.6
Grainfed Angus 5	38	138	230	254	416	600				Observations	6	6
Grainfed Angus 6	78	194	300	328	522	741				Pooled Variance	195.083
Grassfed Angus 1	30	80	110	110	150	232				Hypothesized Mean Difference	0
Grassfed Angus 2	34	70	120	115	170	304				df	10
Grassfed Angus 3	30	76	96	86	112	238				t Stat	1.34342
Grassfed Angus 4	46	96	122	112	166	242				P(T<=t) one-tail	0.104413
Grassfed Angus 5	44	72	86	78	132	268				t Critical one-tail	1.81246
Grassfed Angus 6	38	72	90	86	142	274				P(T<=t) two-tail	0.208826
										t Critical two-tail	2.22814
feeding/treatment	28 Day Weaning Growth	56 Day Weaning Growth	84 Day Weaning Growth	112 Day Weaning Growth	164 Day Weaning Growth	226 Day Weaning Growth				Growth after weaning (56 day)
Grainfed Angus steer	47.8333	150.333	249	275	460.333	662.167
Grassfed Angus steer	37	77.6667	104	97.8333	145.333	259.667					Variable 1	Variable 2
										Mean	150.333	77.6667
										Variance	514.667	93.4667
										Observations	6	6
										Pooled Variance	304.067
										Hypothesized Mean Difference	0
										df	10
										t Stat	7.21791
										P(T<=t) one-tail	1.43e-05
										t Critical one-tail	1.81246
										P(T<=t) two-tail	2.86e-05
										t Critical two-tail	2.22814
										Growth after weaning (84 day)
											Variable 1	Variable 2
										Mean	249	104
										Variance	1010.4	240
										Observations	6	6
										Pooled Variance	625.2
										Hypothesized Mean Difference	0
										df	10
										t Stat	10.0443
										P(T<=t) one-tail	7.63e-07
										t Critical one-tail	1.81246
										P(T<=t) two-tail	1.53e-06
										t Critical two-tail	2.22814
										Growth after weaning (112 day)
											Variable 1	Variable 2
										Mean	275	97.8333
										Variance	1004	263.367
										Observations	6	6
										Pooled Variance	633.683
										Hypothesized Mean Difference	0
										df	10
										t Stat	12.1901
										P(T<=t) one-tail	1.26e-07
										t Critical one-tail	1.81246
										P(T<=t) two-tail	2.52e-07
										t Critical two-tail	2.22814
										Growth after weaning (164 day)
											Variable 1	Variable 2
										Mean	460.333	145.333
										Variance	1490.67	471.467
										Observations	6	6
										Pooled Variance	981.067
										Hypothesized Mean Difference	0
										df	10
										t Stat	17.4189
										P(T<=t) one-tail	4.12e-09
										t Critical one-tail	1.81246
										P(T<=t) two-tail	8.25e-09
										t Critical two-tail	2.22814
										Growth after weaning (226 day)
											Variable 1	Variable 2
										Mean	662.167	259.667
										Variance	2880.57	757.467
										Observations	6	6
										Pooled Variance	1819.02
										Hypothesized Mean Difference	0
										df	10
										t Stat	16.3459
										P(T<=t) one-tail	7.64e-09
										t Critical one-tail	1.81246
										P(T<=t) two-tail	1.53e-08
										t Critical two-tail	2.22814

## Sheet: Table S5
KEGG Orthology	KEGG Pathway	Map name	Grain-fed cattle (Number of hits)	Grass-fed cattle (Number of hits)		Grain-fed cattle (Number of hits)	Grass-fed cattle (Number of hits)	Fisher's exact P-value
Metabolism	Global and overview maps	01100 Metabolic pathways	11	10	Global and overview maps	14	12	0.0331
		01230 Biosynthesis of amino acids	1	0	Carbohydrate metabolism	2	0	0.1038
		01250 Biosynthesis of nucleotide sugars	1	0	Lipid metabolism	0	1	>0.9999
		01240 Biosynthesis of cofactors	1	2	Nucleotide metabolism	6	5	0.1924
	Carbohydrate metabolism	00052 Galactose metabolism	1	0	Amino acid metabolism	3	1	0.1014
		00520 Amino sugar and nucleotide sugar metabolism	1	0	Glycan biosynthesis and metabolism	1	0	0.3222
	Lipid metabolism	00564 Glycerophospholipid metabolism	0	1	Metabolism of cofactors and vitamins	5	5	0.3086
	Nucleotide metabolism	00230 Purine metabolism	2	1	Xenobiotics biodegradation and metabolism	1	2	>0.9999
		00240 Pyrimidine metabolism	4	4	Folding, sorting and degradation	1	1	0.5405
	Amino acid metabolism	00270 Cysteine and methionine metabolism	2	1	Replication and repair	13	16	0.1648
		00330 Arginine and proline metabolism	1	0	Cell growth and death	2	2	0.5987
	Glycan biosynthesis and metabolism	00541 O-Antigen nucleotide sugar biosynthesis	1	0	Cellular community - prokaryotes	3	1	0.1014
	Metabolism of cofactors and vitamins	00730 Thiamine metabolism	1	1	Immune system	1	1	0.5405
		00760 Nicotinate and nicotinamide metabolism	1	1	Aging	1	1	0.5405
		00790 Folate biosynthesis	0	2	Cancer: overview	1	1	0.5405
		00670 One carbon pool by folate	2	1	Infectious disease: bacterial	1	1	0.5405
		00860 Porphyrin metabolism	1	0	Immune disease	0	2	>0.9999
	Xenobiotics biodegradation and metabolism	00983 Drug metabolism - other enzymes	1	2	Drug resistance: antimicrobial	1	1	0.5405
Genetic Information Processing	Folding, sorting and degradation	04122 Sulfur relay system	1	1	Drug resistance: antineoplastic	1	0	0.3222
	Replication and repair	03030 DNA replication	4	6
		03410 Base excision repair	2	1
		03430 Mismatch repair	3	5
		03440 Homologous recombination	4	4
Cellular Processes	Cell growth and death	04112 Cell cycle - Caulobacter	2	2
	Cellular community - prokaryotes	02024 Quorum sensing	1	1
		05111 Biofilm formation - Vibrio cholerae	1	0
		02026 Biofilm formation - Escherichia coli	1	0
Organismal Systems	Immune system	04621 NOD-like receptor signaling pathway	1	1
	Aging	04212 Longevity regulating pathway - worm	1	1
Human Diseases	Cancer: overview	05206 MicroRNAs in cancer	1	1
	Infectious disease: bacterial	05110 Vibrio cholerae infection	1	1
	Immune disease	05322 Systemic lupus erythematosus	0	1
		05340 Primary immunodeficiency	0	1
	Drug resistance: antimicrobial	01503 Cationic antimicrobial peptide	1	1
	Drug resistance: antineoplastic	01523 Antifolate resistance	1	0
